# Supplementary material for: Neural responses to natural and model-matched stimuli reveal distinct computations in primary and nonprimary auditory cortex
Source: PLoS Biol. 2018 Dec 3;16(12):e2005127. doi: 10.1371/journal.pbio.2005127 (PMC6292651; doi:10.1371/journal.pbio.2005127)
Supplement: S1 Table — Categories were determined by inspection using the scheme described in Da Costa and colleagues (2011) [52]. (XLSX) [file pbio.2005127.s019.xlsx]

## Sheet: Sheet1
Subject	Hemisphere	Duplications along HG
S1	Left	Partial Duplication
S1	Right	Single Gyrus
S2	Left	Single Gyrus
S2	Right	Single Gyrus
S3	Left	Partial Duplication
S3	Right	Single Gyrus
S4	Left	Partial Duplication
S4	Right	Single Gyrus
S5	Left	Partial Duplication
S5	Right	Partial Duplication
S6	Left	Partial Duplication
S6	Right	Complete Duplication
S7	Left	Single Gyrus
S7	Right	Complete Duplication
S8	Left	Partial Gyrus
S8	Right	Complete Duplication
